# Supplementary material for: Hydrostatic Pressure and Temperature Effects on the Membranes of a Seasonally Migrating Marine Copepod
Source: PLoS One. 2014 Oct 22;9(10):e111043. doi: 10.1371/journal.pone.0111043 (PMC4206463; doi:10.1371/journal.pone.0111043)
Supplement: Table S1 — (XLSX) [file pone.0111043.s001.xlsx]

## Sheet: Full
CopepodID	Station	DepthM	Temp	Sal	ProsomeMM	DWtUg	TotLipUg	DHAperc	DHAug	C14	C15:0	C16:0	C16:1(n-7)	C16:2	C18:0	C18:1(n-9)	C18:1(n-7)	C18:1(n-5)	C18:2(n-6)	C18:4(n-3)	C20:1(n-9)	C20:4(n-6)	C20:4(n-3)	C20:4?	C20:5(n-3)	C22:1(n-11)	C22:1(n-9)	C22:5(n-3)	C22:6(n-3)	SFA
11	Su 2.1	200	-0.618036	34.415	3.67	74	20	10.46	0.22	3.83	0.86	19.35	2.59	21.24	15.69	4.74	1.29	7.6	1.29	0	0.97	0	0	0	9.22	0.38	0.49	0	10.46	35.04
12	Su 2.1	200	-0.618036	34.415	4.17	260	110	30.04	1.47	4.64	0.32	18.68	1.48	4.77	4.61	4.2	2.34	5.09	1.34	0	1.07	0.39	0.36	0	19.72	0.11	0.57	0.27	30.04	23.29
13	Su 2.1	200	-0.618036	34.415	3.92	234	105	27.51	0.81	5.82	0.59	20.85	1.3	7.58	4.24	5.88	2.48	4.92	1.11	0.8	0.93	0.09	1.39	0.53	13.03	0.15	0.8	0	27.51	25.09
14	Su 2.1	200	-0.618036	34.415	3.83	159	61	23.23	0.7	3.47	0.39	19.85	2.25	4.92	7.74	4.79	3.41	5.88	1.41	0	1.86	0.32	0.48	0	18.99	0.05	0.74	0.22	23.23	27.6
15	Su 2.1	200	-0.618036	34.415	3.83	154	53	20.62	0.57	4.64	0.43	20.73	2.73	9.04	7.02	5.63	3.61	7.05	1.56	0	1.38	0.39	0	0	14.21	0	0.96	0	20.62	27.75
16	Su 2.1	200	-0.618036	34.415	3.87	176	63	27.64	1.44	4.24	0.6	19.88	2.42	5.64	3.65	3.62	3.02	4.02	0.65	0.22	0.75	0	0.22	0	22.27	0.1	0.67	0.37	27.64	23.52
17	Su 2.1	200	-0.618036	34.415	3.92	144	49	16.95	0.54	7.31	0.56	19.5	4.23	14.36	4.39	6.72	3.57	5.51	1.28	0	1.47	0.2	0.2	0	12.13	0	1.54	0.1	16.95	23.89
18	Su 2.1	200	-0.618036	34.415	3.75	126	36	25.46	0.75	2.84	0.32	15.91	2.63	7.95	7	4.55	3.23	6.64	1.1	0	1.38	0.21	0.21	0	19.85	0.04	0.67	0	25.46	22.9
19	Su 2.1	200	-0.618036	34.415	3.75	109	21	22.87	0.73	4.54	0.43	15.26	2.64	11.15	8.19	5.13	3.22	8.39	1.44	0	1.55	0.23	0.08	0	14.14	0.08	0.58	0.08	22.87	23.46
20	Su 2.1	200	-0.618036	34.415	4	126	22	18.85	0.53	4.63	0.59	18.22	2.46	14.14	10.28	4.54	2.38	7.6	1.19	0	1.27	0.13	0.08	0	12.78	0	0.59	0.25	18.85	28.49
31	Su 2.1	562.5	0.509394	34.6819	3.83	589	325	42.15	2.71	1.85	0.13	11.83	0.97	1.7	3.47	4.59	2.99	3.35	0.97	1.01	1.03	0.19	1.64	0.4	16.22	0	5.32	0.19	42.15	15.3
32	Su 2.1	562.5	0.509394	34.6819	3.75	692	380	36.74	3.13	6.54	0.27	17.12	1.41	2.98	3.71	4.4	3.42	4.4	0.78	0.66	1.2	0.15	1.88	0.41	12.87	0.07	0.78	0.2	36.74	20.83
33	Su 2.1	562.5	0.509394	34.6819	3.83	673	381	40.26	1.79	3.48	0.18	14.11	1.17	3.46	4.26	4.1	2.75	4.76	0.71	0.62	1.51	0.09	1.31	2.59	13.42	0.11	0.89	0.23	40.26	18.36
34	Su 2.1	562.5	0.509394	34.6819	4.08	433	166	33.01	2.71	4.39	0.09	18.34	1.17	2.75	2.37	2.77	2.67	3.87	0.51	0.24	0.59	0.05	0.4	1.03	24.87	0.03	0.45	0.4	33.01	20.71
35	Su 2.1	562.5	0.509394	34.6819	4.08	248	94	33.95	2.07	2.22	0.16	16.66	1.08	2.22	3.58	2.44	2.51	3.95	0.47	0.18	0.65	0.08	0.26	0.79	27.68	0.06	0.73	0.31	33.95	20.24
38	Su 2.1	812.5	0.34684	34.6823	3.92	398	208	30.17	2.39	3.85	0.19	21.23	1.38	2.08	4.32	3.05	2.43	3.9	0.68	0.35	1.19	0.12	0.49	1.23	20.62	0.28	0.91	1.52	30.17	25.55
40	Su 2.1	812.5	0.34684	34.6823	3.67	572	267	39.29	1.87	3.78	0.18	12.32	1.13	3.25	3.71	4.62	2.23	4.68	1.08	0.46	2.39	0.09	1.24	1.77	16.32	0.46	0.82	0.2	39.29	16.03
41	Su 2.1	812.5	0.34684	34.6823	3.75	531	240	44.04	2.02	2.71	0.25	13.27	1.31	2.48	4.49	4.09	2.3	3.86	0.93	0.47	1.4	0.07	0.99	1.17	14.81	0.2	0.77	0.38	44.04	17.77
42	Su 2.1	812.5	0.34684	34.6823	3.75	490	331	46.13	3.41	3.6	0.18	13.49	0.99	1.93	2.99	3.67	3.19	3.83	0.73	0.58	1.13	0.11	1.77	0.6	14.05	0.11	0.74	0.18	46.13	16.48
46	Su 2.1	687.5	0.454902	34.6848	3.92	512	206	29.4	1.1	4.3	0.37	13.33	1.34	5.56	6.08	3.68	2.23	4.62	0.79	0.52	1.79	0.17	2.19	11.45	11.45	0.2	0.7	0.17	29.4	19.42
47	Su 2.1	687.5	0.454902	34.6848	3.75	338	128	28.95	2.03	0.12	0.27	19.6	1.65	3.59	3.13	2.76	2.72	5.2	0.54	0.44	1.86	0.04	0.33	2.36	24.91	0.46	0.71	0.38	28.95	22.72
48	Su 2.1	687.5	0.454902	34.6848	3.92	604	405	27.69	1.96	3.88	0.59	19.51	1.75	3.49	3.44	3.05	2.63	4.32	0.61	0.31	0.96	0.04	0.55	1.47	23.56	0.07	1.25	0.85	27.69	22.95
49	Su 2.1	687.5	0.454902	34.6848	3.67	808	323	29.19	1.9	0.1	0.24	19.57	1.71	3.64	3.27	2.87	2.73	5.29	0.55	0.43	1.95	0.04	0.33	2.91	23.7	0.45	0.69	0.43	29.19	22.84
50	Su 2.1	687.5	0.454902	34.6848	3.92	657	270	40.37	3.37	3.96	0.23	13.78	1.42	2.34	2.9	4.44	3.09	4.29	0.95	0.61	2.24	0.14	1.61	2.14	13.96	0.35	0.9	0.28	40.37	16.68
152	Su 4	812.5	0.3564	34.6757	3.83	600	363	34.84	3.09	4.76	0.16	17.3	1.35	2.69	1.37	2.77	2.72	3.15	0.48	0.18	0.76	0.05	0.51	0.72	26.2	0.02	0.47	0.69	33.65	18.67
153	Su 4	812.5	0.3564	34.6757	4	617	283	33.14	2.68	4.03	0.22	18.07	1.46	2.81	2.1	3.15	2.75	4.27	0.52	0.12	0.34	0.05	0.34	0.67	24.95	0.02	0.36	0.62	33.14	20.17
154	Su 4	812.5	0.3564	34.6757	3.83	614	383	39.02	3.87	5.61	0.25	13.57	1.33	2.15	3.09	4.32	2.67	3.87	1.02	1.39	2.17	0.1	1.21	3.95	13.18	0.34	0.59	0.16	39.02	16.66
155	Su 4	812.5	0.3564	34.6757	3.75	623	297	27.15	2.29	3.64	0.23	18.87	1.82	2.51	2.04	2.74	2.67	3.92	0.42	0.09	2.06	0.05	0.24	7.3	22.67	0.35	0.47	0.78	27.15	20.91
156	Su 4	812.5	0.3564	34.6757	3.75	811	494	35.2	4.88	4.02	0.23	17.41	1.3	1.73	1.26	3.12	2.25	3.29	0.64	0.4	1.07	0.09	0.54	2.07	22.73	0.16	0.64	1.85	35.2	18.67
157	Su 4	812.5	0.3564	34.6757	3.75	649	407	39.59	3.01	5.1	0.36	14.7	1.42	3.5	2.98	3.97	2.79	3.74	0.86	0.93	1.6	0.07	1.17	2.14	13.98	0.13	0.63	0.34	39.59	17.68
158	Su 4	812.5	0.3564	34.6757	3.75	487	298	33.57	2.59	3.52	0.34	18.41	2.25	2.41	2.56	3.78	2.41	3.82	0.62	0.34	0.93	0.04	0.66	1.05	21.15	0.06	0.66	1.45	33.57	20.97
159	Su 4	812.5	0.3564	34.6757	3.83	391	192	36.97	2.46	1.77	0.19	18.49	1.34	1.36	2.91	2.88	2.63	3.08	0.73	0.26	1.03	0.13	0.5	1.7	22.07	0.21	0.67	1.06	36.97	21.4
161	Su 4	937.5	0.295717	34.676	3.67	624	439	37.6	4.11	4.71	0.18	16.96	1.68	2.52	1.49	4.45	2.78	4	1.08	0.29	1.05	0.18	0.7	0.53	18.88	0.06	0.56	0.29	37.6	18.45
162	Su 4	937.5	0.295717	34.676	3.33	603	304	33.09	2.86	3.14	0.22	16.8	1.64	2.23	2.59	3.28	2.26	3.73	0.69	0.51	1.89	0.12	0.46	3.53	20.94	0.71	0.71	1.47	33.09	19.38
163	Su 4	937.5	0.295717	34.676	3.83	619	443	34.59	3.33	2.79	0.18	16.95	1.44	1.89	2.26	2.92	1.97	3.16	0.64	0.46	1.22	0.13	0.46	2.53	23.76	0.35	0.62	1.68	34.59	19.21
164	Su 4	937.5	0.295717	34.676	4	564	210	39.36	2.3	0.47	0.08	13.72	0.94	0.55	2.45	3.12	2.02	2.76	0.63	0.43	1.69	0.14	0.57	2.57	25.89	0.49	0.78	1.35	39.36	16.17
171	Su 4	562.5	0.38101	34.662	3.67	130	29	30.37	0.64	1.34	0.19	15.02	2.3	6.33	6.48	3.74	2.83	7.05	1.1	0	1.25	0.48	0.19	0.34	20.59	0	0.38	0	30.37	21.5
172	Su 4	562.5	0.38101	34.662	3.33	289	116	38.01	1.02	0.72	0.1	14.29	0.82	2.35	4.44	2.68	2.06	5.09	3.33	0.52	0.95	0.1	0.46	1.17	21.57	0.03	0.78	0.55	38.01	18.73
173	Su 4	562.5	0.38101	34.662	4.08	433	180	33.96	2.25	1.09	0.11	17.85	0.86	1.16	4.71	5.61	2.61	3.38	1.13	0.15	0.6	0.06	0.36	0.83	23.83	0.04	0.41	1.28	33.96	22.56
180	Su 4	437.5	0.35063	34.649	3.67	232	84	40.35	4.92	2.13	0	13.45	1.46	1.64	1.8	5.25	2.85	4.2	1.98	0.33	1.72	0.25	1.31	0.41	20.67	0.07	0.03	0.08	40.35	15.26
181	Su 4	437.5	0.35063	34.649	3.75	257	176	28.84	2.71	5.78	2.73	17.97	2.64	3.14	4.91	2.78	2.22	3.88	0.76	0	1.1	0.13	0.49	0.54	20.23	0.11	0.56	1.19	28.84	22.88
182	Su 4	437.5	0.35063	34.649	3.75	156	53	27.25	1.1	3.75	0.88	18.77	1.59	4.01	3.33	3.1	2.73	3.84	0.65	0	1.11	0.06	0.82	0.65	26.17	0.11	0.91	0.26	27.25	22.1
183	Su 4	437.5	0.35063	34.649	3.67	294	124	26.28	0.98	2.83	1.44	18.29	0.9	3.35	3.92	2.29	2.19	3.12	0.54	0.26	1.06	0.13	0.8	1.08	28.85	0.15	0.08	2.45	26.28	22.21
184	Su 4	437.5	0.35063	34.649	3.83	208	103	29.37	0.65	1.96	0.22	25.19	1.07	0	6.61	1.81	2.44	2.22	0.15	0	0.63	0.04	0.15	0.26	26.86	0.37	0	0.66	29.37	31.81
185	Su 4	437.5	0.35063	34.649	3.5	322	168	40.86	4.3	2.07	0	13.17	1.45	1.59	1.8	4.71	2.93	4.09	2.1	0.35	1.67	0.27	1.43	0.45	20.88	0.06	0.03	0.08	40.86	14.97
186	Su 4	437.5	0.35063	34.649	3.67	505	249	29.38	1.69	1.82	0.16	23.38	1.38	1.24	3.02	3.16	3.22	3.24	0.58	0	0.76	0.1	0.44	0.28	27.02	0.3	0.36	0.18	29.38	26.4
197	Su 4	200	-0.188939	34.4132	3.92	123	66	22.91	1.24	3.45	0.53	16.71	1.79	4.81	2.92	3.19	2.08	3.33	0.47	0.16	0.51	0	0.21	17.32	18.48	0.1	0.66	0.37	22.91	19.63
198	Su 4	200	-0.188939	34.4132	3.5	143	34	25.64	0.82	2.37	0.36	17.15	2.53	7.5	6.45	4.28	3	6.39	0.95	0	1.35	0.23	0.2	0	20.87	0.03	0.69	0	25.64	23.6
199	Su 4	200	-0.188939	34.4132	3.58	170	58	23.6	0.81	3.14	0.35	20.49	1.97	5.3	7.74	4.5	3.24	5.52	1.46	0	1.97	0.35	0.54	0	18.78	0.05	0.79	0.22	23.6	28.23
200	Su 4	200	-0.188939	34.4132	3.83	136	62	18.35	0.63	6.79	0.58	18.84	3.5	15	4.3	6.91	3.6	5.35	1.26	0	1.51	0.22	0.18	0	11.92	0	1.6	0.09	18.35	23.14
201	Su 4	200	-0.188939	34.4132	3.83	108	41	28.01	0.87	3.7	0.47	20.92	2.32	5.95	6.73	1.45	3.36	3.36	1.51	0	1.95	1.88	0.5	0	16.81	0.05	0.77	0.24	28.01	27.64
202	Su 4	200	-0.188939	34.4132	3.83	159	42	27.29	1.01	3.38	0.59	20.77	2.14	4.72	6.67	1.51	3.32	3.95	1.07	0	1.81	1.84	1.6	0.89	16.91	0.09	0.62	0.83	27.29	27.44
203	Su 4	200	-0.188939	34.4132	3.67	181	114	32.55	1.55	4.51	0.37	16.54	1.53	4.9	5.15	4.42	2.43	5.13	1.4	0	1.01	0.44	0.32	0	18.3	0.11	0.6	0.3	32.55	21.69
204	Su 4	200	-0.188939	34.4132	3.75	189	47	16.48	0.55	7.23	0.62	19.9	4.36	15.37	4.72	6.97	3.78	5.6	1.34	0	1.27	0.2	0.55	0	10.13	0	1.37	0.1	16.48	24.63
109	Su 5	200	1.71457	34.028	3.75	141	12	24.54	0.56	1.25	0.53	22.31	1.91	1.52	6.77	3.23	1.62	3.62	0.89	0.92	1.13	0.16	0.63	1.62	25.55	0.08	0.69	1.03	24.54	29.08
110	Su 5	200	1.71457	34.028	3.92	161	43	23.44	0.61	1.97	0.44	25.85	1.23	1.63	7.56	3.87	1.63	2.95	0.73	0.67	1.66	0.17	0.54	1.66	22.19	0.11	0.72	0.98	23.44	33.41
111	Su 5	200	1.71457	34.028	3.83	128	33	21.32	0.42	2.04	0.68	25.36	1.47	1.67	4.66	2.98	1.78	2.87	0.52	0.88	1.52	0.11	0.61	1.05	28.25	0.09	0.63	1.51	21.32	30.02
112	Su 5	200	1.71457	34.028	3.75	119	30	28.17	0.48	0.99	0.65	22.56	1.22	1.99	4.98	4.43	2.01	2.88	0.97	0.96	0.97	0.23	0.33	1.37	23.14	0.07	0.66	1.42	28.17	27.54
113	Su 5	200	1.71457	34.028	3.83	254	32	20.56	0.4	1.56	0.13	23.66	1.62	2.1	6.31	4.12	1.9	3.12	0.65	0.36	1.74	0.31	0.34	1.45	27.17	0.13	1.1	1.67	20.56	29.97
205	Su 5	687.5	0.74273	34.6803	3.92	284	118	36.24	1.35	1.66	0.23	18.23	1.23	3.62	3.52	2.49	2.32	3.67	0.57	0.5	1.02	0.05	0.58	1.52	21.13	0.25	0.72	0.45	36.24	21.75
206	Su 5	687.5	0.74273	34.6803	3.92	339	180	32.38	2.11	2.34	0.19	17.67	1.29	3.44	4.12	2.11	2.63	4.23	0.63	0.41	1.03	0.96	0.58	1.63	22.82	0.39	0.52	0.63	32.38	21.79
207	Su 5	687.5	0.74273	34.6803	3.83	391	146	29.45	1.62	2.89	0.21	19.53	1.25	3.68	4.62	2.59	2.13	4.56	0.64	0.39	1.22	0.11	0.46	1.44	23.63	0.15	0.61	0.44	29.45	24.15
216	Su 5	562.5	0.72985	34.6662	3.92	400	195	27.82	1.89	3.56	0.23	18.65	2.25	1.21	1.89	5.23	2.68	5.23	0.78	0.65	1.02	0.31	0.26	0.35	26.01	0.04	0.62	1.21	27.82	20.54
217	Su 5	562.5	0.72985	34.6662	4.17	733	408	29.98	3.15	3.52	0.15	20.02	2.11	1.68	2.56	5.28	2.89	5.69	0.88	0.55	1.23	0.31	0.58	0.89	20.53	0.09	0.21	0.85	29.98	22.58
218	Su 5	562.5	0.72985	34.6662	3.83	339	163	25.21	1.77	2.11	0.22	19.62	1.96	0.89	3.87	4.52	3.25	4.58	0.95	0.51	1.06	0.54	0.67	0.78	27.21	1.1	0.11	0.84	25.21	23.49
219	Su 5	562.5	0.72985	34.6662	3.33	505	203	34.56	2.17	0.96	0.31	17.35	1.57	0.52	2.45	3.78	2.22	4.98	0.62	0.28	0.68	0.24	0.99	0.51	26.52	0.23	0.56	0.67	34.56	19.8
220	Su 5	562.5	0.72985	34.6662	3.75	830	477	26.14	3.82	1.56	0.12	18.63	1.35	1.56	2.13	5.12	3.58	5.87	0.52	0.67	1.85	0.18	0.15	0.64	27.65	1.2	0.12	0.96	26.14	20.76
118	Su 6	562.5	1.91696	34.6819	3.33	94	17	26.55	1.17	2.99	0.29	20.93	1.75	5.42	9.87	2.89	2.82	4.71	0.71	0.1	0.42	0.13	0.36	0.58	18.57	0.58	0.1	0.23	26.55	30.8
119	Su 6	562.5	1.91696	34.6962	3.33	117	35	27.23	1.2	3.53	0.44	20.22	1.43	5.16	9.66	2.95	1.82	5.1	0.99	0.3	0.33	0.11	0.52	0.63	18.73	0.19	0.47	0.17	27.23	29.88
120	Su 6	562.5	1.91696	34.6962	3.5	117	26	22.95	0.43	3.7	0.44	20.61	1.52	6.69	16.86	2.83	1.41	4.08	0.76	0.27	0.38	0.11	0.6	0.49	15.66	0	0.6	0.05	22.95	37.47
121	Su 6	562.5	1.91696	34.6962	3.67	105	27	32.33	1.77	3.11	0.25	19.14	1.67	3.94	5.01	2.63	3.03	4.65	0.76	0.23	0.63	0	0.66	0.63	20.45	0	0.53	0.35	32.33	24.14
122	Su 6	562.5	1.91696	34.6962	3.33	88	27	25.01	0.84	3.02	0.39	19.56	1.3	6.95	12.75	2.53	1.69	1.69	6.22	0.35	0.32	0.07	1.19	0.63	15.42	0.63	0.14	0.14	25.01	32.32
123	Su 6	562.5	1.91696	34.6962	3.33	78	16	23.39	1.03	3.68	0.41	23.19	1.76	6.51	7.86	3.88	2.09	6.31	0.98	0.3	1.45	0.14	0.57	0.44	16.13	0.71	0.07	0.14	23.39	31.05
124	Su 6	562.5	1.91696	34.6962	3.42	68	8	25.27	1.08	2.54	0.37	18.89	1.66	6.33	13.21	3.37	1.85	6.33	1.2	0.42	0.42	0.23	0.83	0.14	16.44	0.46	0.05	0	25.27	32.1
125	Su 6	562.5	1.91696	34.6962	3.33	115	5	22.89	0.47	3.34	1.23	23.81	2.46	10.91	15.69	5.12	2.32	8.87	1.23	0.34	0.68	0.14	0.27	2.39	7.23	0.75	0.07	0.27	22.89	39.5
129	Su 6	200	1.44595	34.3846	3.67	76	8	22.23	0.85	2.01	0.45	19.42	1.66	8.73	17.01	3.11	1.91	6.62	0.8	0.1	0.4	0.1	0.2	0.15	14.18	0.65	0.05	0.2	22.23	36.44
130	Su 6	200	1.44595	34.3846	3.58	88	43	27.51	0.75	2.42	0.3	17.35	3.21	3.82	13.76	0.26	6.08	2.65	4.84	0.19	0.23	0.57	0.23	0.08	15.84	0.6	0.04	0.04	27.51	31.1
131	Su 6	200	1.44595	34.3846	3.42	74	18	20	0.42	1.86	0.7	19.71	1.57	12.75	17.16	3.54	1.91	8.93	0.93	0.12	0.41	0	0	0	10.26	0	0	0.17	20	36.87
132	Su 6	200	1.44595	34.3846	3.58	47	4	24.51	2.77	3.96	2.35	19.49	2.04	6.71	12.39	4	2.24	5.57	0.98	0.24	0.27	0.47	0.39	0.39	13.41	0.08	0	0.51	24.51	31.88
133	Su 6	200	1.44595	34.3846	3.08	45	7	25.25	1.46	2.46	0.4	19.69	1.67	8.69	13.22	3.53	2.02	6.03	0.95	0.52	0.28	0.08	0.16	0.12	14.17	0.6	0.08	0.08	25.25	32.91
134	Su 6	200	1.44595	34.3846	3.08	57	6	18.74	0.85	2.1	0.56	21.71	1.48	9.98	20.63	2.92	1.95	6.25	0.82	0	0.41	0.1	0.2	0	11.72	0	0.36	0.1	18.74	42.34
135	Su 6	200	1.44595	34.3846	3.58	37	7	21.46	0.89	2.68	0.64	19.64	1.66	11.77	13.75	4.12	1.77	6.85	0.8	0.32	0.11	0	0.16	0.96	10.81	2.35	0.11	0.05	21.46	33.39
136	Su 6	200	1.44595	34.3846	3.08	70	10	14.52	0.42	2.11	1.23	20.44	2.28	12.06	25.18	3.51	1.58	5.97	1.05	0.53	0.28	0	0.35	0	8.02	0	0.47	0.41	14.52	45.62
137	Su 6	200	1.44595	34.3846	3.58	57	8	18.35	1.31	3.31	1.05	22.74	1.93	6.45	21.09	2.8	1.49	5	0.84	0.27	0.47	0.14	0.68	0.37	12	0	0.57	0.44	18.35	43.83
138	Su 6	200	1.44595	34.3846	3.58	90	26	21.95	0.46	3.01	0.52	22.22	1.79	8.54	24.36	4.23	1.7	4.62	0.92	0.09	0.13	0.09	0.17	0.13	9.32	0	0.44	0.17	17.56	46.58

## Sheet: Final
Station	DepthM	Temp	C14	C15:0	C16:0	C16:1(n-7)	C16:2(n-4)	C18:0	C18:1(n-9)	C18:1(n-7)	C18:1(n-5)	C18:2(n-6)	C18:4(n-3)	C20:1(n-9)	C20:4(n-6)	C20:4(n-3)	C20:4?	C20:5(n-3)	C22:1(n-11)	C22:1(n-9)	C22:5(n-3)	C22:6(n-3)
Su 2.1	200	-0.618036	3.83	0.86	19.35	2.59	21.24	15.69	4.74	1.29	7.6	1.29	0	0.97	0	0	0	9.22	0.38	0.49	0	10.46
Su 2.1	200	-0.618036	4.64	0.32	18.68	1.48	4.77	4.61	4.2	2.34	5.09	1.34	0	1.07	0.39	0.36	0	19.72	0.11	0.57	0.27	30.04
Su 2.1	200	-0.618036	5.82	0.59	20.85	1.3	7.58	4.24	5.88	2.48	4.92	1.11	0.8	0.93	0.09	1.39	0.53	13.03	0.15	0.8	0	27.51
Su 2.1	200	-0.618036	3.47	0.39	19.85	2.25	4.92	7.74	4.79	3.41	5.88	1.41	0	1.86	0.32	0.48	0	18.99	0.05	0.74	0.22	23.23
Su 2.1	200	-0.618036	4.64	0.43	20.73	2.73	9.04	7.02	5.63	3.61	7.05	1.56	0	1.38	0.39	0	0	14.21	0	0.96	0	20.62
Su 2.1	200	-0.618036	4.24	0.6	19.88	2.42	5.64	3.65	3.62	3.02	4.02	0.65	0.22	0.75	0	0.22	0	22.27	0.1	0.67	0.37	27.64
Su 2.1	200	-0.618036	7.31	0.56	19.5	4.23	14.36	4.39	6.72	3.57	5.51	1.28	0	1.47	0.2	0.2	0	12.13	0	1.54	0.1	16.95
Su 2.1	200	-0.618036	2.84	0.32	15.91	2.63	7.95	7	4.55	3.23	6.64	1.1	0	1.38	0.21	0.21	0	19.85	0.04	0.67	0	25.46
Su 2.1	200	-0.618036	4.54	0.43	15.26	2.64	11.15	8.19	5.13	3.22	8.39	1.44	0	1.55	0.23	0.08	0	14.14	0.08	0.58	0.08	22.87
Su 2.1	200	-0.618036	4.63	0.59	18.22	2.46	14.14	10.28	4.54	2.38	7.6	1.19	0	1.27	0.13	0.08	0	12.78	0	0.59	0.25	18.85
Su 2.1	562.5	0.509394	1.85	0.13	11.83	0.97	1.7	3.47	4.59	2.99	3.35	0.97	1.01	1.03	0.19	1.64	0.4	16.22	0	5.32	0.19	42.15
Su 2.1	562.5	0.509394	6.54	0.27	17.12	1.41	2.98	3.71	4.4	3.42	4.4	0.78	0.66	1.2	0.15	1.88	0.41	12.87	0.07	0.78	0.2	36.74
Su 2.1	562.5	0.509394	3.48	0.18	14.11	1.17	3.46	4.26	4.1	2.75	4.76	0.71	0.62	1.51	0.09	1.31	2.59	13.42	0.11	0.89	0.23	40.26
Su 2.1	562.5	0.509394	4.39	0.09	18.34	1.17	2.75	2.37	2.77	2.67	3.87	0.51	0.24	0.59	0.05	0.4	1.03	24.87	0.03	0.45	0.4	33.01
Su 2.1	562.5	0.509394	2.22	0.16	16.66	1.08	2.22	3.58	2.44	2.51	3.95	0.47	0.18	0.65	0.08	0.26	0.79	27.68	0.06	0.73	0.31	33.95
Su 2.1	812.5	0.34684	3.85	0.19	21.23	1.38	2.08	4.32	3.05	2.43	3.9	0.68	0.35	1.19	0.12	0.49	1.23	20.62	0.28	0.91	1.52	30.17
Su 2.1	812.5	0.34684	3.78	0.18	12.32	1.13	3.25	3.71	4.62	2.23	4.68	1.08	0.46	2.39	0.09	1.24	1.77	16.32	0.46	0.82	0.2	39.29
Su 2.1	812.5	0.34684	2.71	0.25	13.27	1.31	2.48	4.49	4.09	2.3	3.86	0.93	0.47	1.4	0.07	0.99	1.17	14.81	0.2	0.77	0.38	44.04
Su 2.1	812.5	0.34684	3.6	0.18	13.49	0.99	1.93	2.99	3.67	3.19	3.83	0.73	0.58	1.13	0.11	1.77	0.6	14.05	0.11	0.74	0.18	46.13
Su 2.1	687.5	0.454902	4.3	0.37	13.33	1.34	5.56	6.08	3.68	2.23	4.62	0.79	0.52	1.79	0.17	2.19	11.45	11.45	0.2	0.7	0.17	29.4
Su 2.1	687.5	0.454902	0.12	0.27	19.6	1.65	3.59	3.13	2.76	2.72	5.2	0.54	0.44	1.86	0.04	0.33	2.36	24.91	0.46	0.71	0.38	28.95
Su 2.1	687.5	0.454902	3.88	0.59	19.51	1.75	3.49	3.44	3.05	2.63	4.32	0.61	0.31	0.96	0.04	0.55	1.47	23.56	0.07	1.25	0.85	27.69
Su 2.1	687.5	0.454902	0.1	0.24	19.57	1.71	3.64	3.27	2.87	2.73	5.29	0.55	0.43	1.95	0.04	0.33	2.91	23.7	0.45	0.69	0.43	29.19
Su 2.1	687.5	0.454902	3.96	0.23	13.78	1.42	2.34	2.9	4.44	3.09	4.29	0.95	0.61	2.24	0.14	1.61	2.14	13.96	0.35	0.9	0.28	40.37
Su 4	812.5	0.3564	4.76	0.16	17.3	1.35	2.69	1.37	2.77	2.72	3.15	0.48	0.18	0.76	0.05	0.51	0.72	26.2	0.02	0.47	0.69	33.65
Su 4	812.5	0.3564	4.03	0.22	18.07	1.46	2.81	2.1	3.15	2.75	4.27	0.52	0.12	0.34	0.05	0.34	0.67	24.95	0.02	0.36	0.62	33.14
Su 4	812.5	0.3564	5.61	0.25	13.57	1.33	2.15	3.09	4.32	2.67	3.87	1.02	1.39	2.17	0.1	1.21	3.95	13.18	0.34	0.59	0.16	39.02
Su 4	812.5	0.3564	3.64	0.23	18.87	1.82	2.51	2.04	2.74	2.67	3.92	0.42	0.09	2.06	0.05	0.24	7.3	22.67	0.35	0.47	0.78	27.15
Su 4	812.5	0.3564	4.02	0.23	17.41	1.3	1.73	1.26	3.12	2.25	3.29	0.64	0.4	1.07	0.09	0.54	2.07	22.73	0.16	0.64	1.85	35.2
Su 4	812.5	0.3564	5.1	0.36	14.7	1.42	3.5	2.98	3.97	2.79	3.74	0.86	0.93	1.6	0.07	1.17	2.14	13.98	0.13	0.63	0.34	39.59
Su 4	812.5	0.3564	3.52	0.34	18.41	2.25	2.41	2.56	3.78	2.41	3.82	0.62	0.34	0.93	0.04	0.66	1.05	21.15	0.06	0.66	1.45	33.57
Su 4	812.5	0.3564	1.77	0.19	18.49	1.34	1.36	2.91	2.88	2.63	3.08	0.73	0.26	1.03	0.13	0.5	1.7	22.07	0.21	0.67	1.06	36.97
Su 4	937.5	0.295717	4.71	0.18	16.96	1.68	2.52	1.49	4.45	2.78	4	1.08	0.29	1.05	0.18	0.7	0.53	18.88	0.06	0.56	0.29	37.6
Su 4	937.5	0.295717	3.14	0.22	16.8	1.64	2.23	2.59	3.28	2.26	3.73	0.69	0.51	1.89	0.12	0.46	3.53	20.94	0.71	0.71	1.47	33.09
Su 4	937.5	0.295717	2.79	0.18	16.95	1.44	1.89	2.26	2.92	1.97	3.16	0.64	0.46	1.22	0.13	0.46	2.53	23.76	0.35	0.62	1.68	34.59
Su 4	937.5	0.295717	0.47	0.08	13.72	0.94	0.55	2.45	3.12	2.02	2.76	0.63	0.43	1.69	0.14	0.57	2.57	25.89	0.49	0.78	1.35	39.36
Su 4	562.5	0.38101	1.34	0.19	15.02	2.3	6.33	6.48	3.74	2.83	7.05	1.1	0	1.25	0.48	0.19	0.34	20.59	0	0.38	0	30.37
Su 4	562.5	0.38101	0.72	0.1	14.29	0.82	2.35	4.44	2.68	2.06	5.09	3.33	0.52	0.95	0.1	0.46	1.17	21.57	0.03	0.78	0.55	38.01
Su 4	562.5	0.38101	1.09	0.11	17.85	0.86	1.16	4.71	5.61	2.61	3.38	1.13	0.15	0.6	0.06	0.36	0.83	23.83	0.04	0.41	1.28	33.96
Su 4	437.5	0.35063	2.13	0	13.45	1.46	1.64	1.8	5.25	2.85	4.2	1.98	0.33	1.72	0.25	1.31	0.41	20.67	0.07	0.03	0.08	40.35
Su 4	437.5	0.35063	5.78	2.73	17.97	2.64	3.14	4.91	2.78	2.22	3.88	0.76	0	1.1	0.13	0.49	0.54	20.23	0.11	0.56	1.19	28.84
Su 4	437.5	0.35063	3.75	0.88	18.77	1.59	4.01	3.33	3.1	2.73	3.84	0.65	0	1.11	0.06	0.82	0.65	26.17	0.11	0.91	0.26	27.25
Su 4	437.5	0.35063	2.83	1.44	18.29	0.9	3.35	3.92	2.29	2.19	3.12	0.54	0.26	1.06	0.13	0.8	1.08	28.85	0.15	0.08	2.45	26.28
Su 4	437.5	0.35063	1.96	0.22	25.19	1.07	0	6.61	1.81	2.44	2.22	0.15	0	0.63	0.04	0.15	0.26	26.86	0.37	0	0.66	29.37
Su 4	437.5	0.35063	2.07	0	13.17	1.45	1.59	1.8	4.71	2.93	4.09	2.1	0.35	1.67	0.27	1.43	0.45	20.88	0.06	0.03	0.08	40.86
Su 4	437.5	0.35063	1.82	0.16	23.38	1.38	1.24	3.02	3.16	3.22	3.24	0.58	0	0.76	0.1	0.44	0.28	27.02	0.3	0.36	0.18	29.38
Su 4	200	-0.188939	3.45	0.53	16.71	1.79	4.81	2.92	3.19	2.08	3.33	0.47	0.16	0.51	0	0.21	17.32	18.48	0.1	0.66	0.37	22.91
Su 4	200	-0.188939	2.37	0.36	17.15	2.53	7.5	6.45	4.28	3	6.39	0.95	0	1.35	0.23	0.2	0	20.87	0.03	0.69	0	25.64
Su 4	200	-0.188939	3.14	0.35	20.49	1.97	5.3	7.74	4.5	3.24	5.52	1.46	0	1.97	0.35	0.54	0	18.78	0.05	0.79	0.22	23.6
Su 4	200	-0.188939	6.79	0.58	18.84	3.5	15	4.3	6.91	3.6	5.35	1.26	0	1.51	0.22	0.18	0	11.92	0	1.6	0.09	18.35
Su 4	200	-0.188939	3.7	0.47	20.92	2.32	5.95	6.73	1.45	3.36	3.36	1.51	0	1.95	1.88	0.5	0	16.81	0.05	0.77	0.24	28.01
Su 4	200	-0.188939	3.38	0.59	20.77	2.14	4.72	6.67	1.51	3.32	3.95	1.07	0	1.81	1.84	1.6	0.89	16.91	0.09	0.62	0.83	27.29
Su 4	200	-0.188939	4.51	0.37	16.54	1.53	4.9	5.15	4.42	2.43	5.13	1.4	0	1.01	0.44	0.32	0	18.3	0.11	0.6	0.3	32.55
Su 4	200	-0.188939	7.23	0.62	19.9	4.36	15.37	4.72	6.97	3.78	5.6	1.34	0	1.27	0.2	0.55	0	10.13	0	1.37	0.1	16.48
Su 5	200	1.71457	1.25	0.53	22.31	1.91	1.52	6.77	3.23	1.62	3.62	0.89	0.92	1.13	0.16	0.63	1.62	25.55	0.08	0.69	1.03	24.54
Su 5	200	1.71457	1.97	0.44	25.85	1.23	1.63	7.56	3.87	1.63	2.95	0.73	0.67	1.66	0.17	0.54	1.66	22.19	0.11	0.72	0.98	23.44
Su 5	200	1.71457	2.04	0.68	25.36	1.47	1.67	4.66	2.98	1.78	2.87	0.52	0.88	1.52	0.11	0.61	1.05	28.25	0.09	0.63	1.51	21.32
Su 5	200	1.71457	0.99	0.65	22.56	1.22	1.99	4.98	4.43	2.01	2.88	0.97	0.96	0.97	0.23	0.33	1.37	23.14	0.07	0.66	1.42	28.17
Su 5	200	1.71457	1.56	0.13	23.66	1.62	2.1	6.31	4.12	1.9	3.12	0.65	0.36	1.74	0.31	0.34	1.45	27.17	0.13	1.1	1.67	20.56
Su 5	687.5	0.74273	1.66	0.23	18.23	1.23	3.62	3.52	2.49	2.32	3.67	0.57	0.5	1.02	0.05	0.58	1.52	21.13	0.25	0.72	0.45	36.24
Su 5	687.5	0.74273	2.34	0.19	17.67	1.29	3.44	4.12	2.11	2.63	4.23	0.63	0.41	1.03	0.96	0.58	1.63	22.82	0.39	0.52	0.63	32.38
Su 5	687.5	0.74273	2.89	0.21	19.53	1.25	3.68	4.62	2.59	2.13	4.56	0.64	0.39	1.22	0.11	0.46	1.44	23.63	0.15	0.61	0.44	29.45
Su 5	562.5	0.72985	3.56	0.23	18.65	2.25	1.21	1.89	5.23	2.68	5.23	0.78	0.65	1.02	0.31	0.26	0.35	26.01	0.04	0.62	1.21	27.82
Su 5	562.5	0.72985	3.52	0.15	20.02	2.11	1.68	2.56	5.28	2.89	5.69	0.88	0.55	1.23	0.31	0.58	0.89	20.53	0.09	0.21	0.85	29.98
Su 5	562.5	0.72985	2.11	0.22	19.62	1.96	0.89	3.87	4.52	3.25	4.58	0.95	0.51	1.06	0.54	0.67	0.78	27.21	1.1	0.11	0.84	25.21
Su 5	562.5	0.72985	0.96	0.31	17.35	1.57	0.52	2.45	3.78	2.22	4.98	0.62	0.28	0.68	0.24	0.99	0.51	26.52	0.23	0.56	0.67	34.56
Su 5	562.5	0.72985	1.56	0.12	18.63	1.35	1.56	2.13	5.12	3.58	5.87	0.52	0.67	1.85	0.18	0.15	0.64	27.65	1.2	0.12	0.96	26.14
Su 6	562.5	1.91696	2.99	0.29	20.93	1.75	5.42	9.87	2.89	2.82	4.71	0.71	0.1	0.42	0.13	0.36	0.58	18.57	0.58	0.1	0.23	26.55
Su 6	562.5	1.91696	3.53	0.44	20.22	1.43	5.16	9.66	2.95	1.82	5.1	0.99	0.3	0.33	0.11	0.52	0.63	18.73	0.19	0.47	0.17	27.23
Su 6	562.5	1.91696	3.7	0.44	20.61	1.52	6.69	16.86	2.83	1.41	4.08	0.76	0.27	0.38	0.11	0.6	0.49	15.66	0	0.6	0.05	22.95
Su 6	562.5	1.91696	3.11	0.25	19.14	1.67	3.94	5.01	2.63	3.03	4.65	0.76	0.23	0.63	0	0.66	0.63	20.45	0	0.53	0.35	32.33
Su 6	562.5	1.91696	3.02	0.39	19.56	1.3	6.95	12.75	2.53	1.69	1.69	6.22	0.35	0.32	0.07	1.19	0.63	15.42	0.63	0.14	0.14	25.01
Su 6	562.5	1.91696	3.68	0.41	23.19	1.76	6.51	7.86	3.88	2.09	6.31	0.98	0.3	1.45	0.14	0.57	0.44	16.13	0.71	0.07	0.14	23.39
Su 6	562.5	1.91696	2.54	0.37	18.89	1.66	6.33	13.21	3.37	1.85	6.33	1.2	0.42	0.42	0.23	0.83	0.14	16.44	0.46	0.05	0	25.27
Su 6	562.5	1.91696	3.34	1.23	23.81	2.46	10.91	15.69	5.12	2.32	8.87	1.23	0.34	0.68	0.14	0.27	2.39	7.23	0.75	0.07	0.27	22.89
Su 6	200	1.44595	2.01	0.45	19.42	1.66	8.73	17.01	3.11	1.91	6.62	0.8	0.1	0.4	0.1	0.2	0.15	14.18	0.65	0.05	0.2	22.23
Su 6	200	1.44595	2.42	0.3	17.35	3.21	3.82	13.76	0.26	6.08	2.65	4.84	0.19	0.23	0.57	0.23	0.08	15.84	0.6	0.04	0.04	27.51
Su 6	200	1.44595	1.86	0.7	19.71	1.57	12.75	17.16	3.54	1.91	8.93	0.93	0.12	0.41	0	0	0	10.26	0	0	0.17	20
Su 6	200	1.44595	3.96	2.35	19.49	2.04	6.71	12.39	4	2.24	5.57	0.98	0.24	0.27	0.47	0.39	0.39	13.41	0.08	0	0.51	24.51
Su 6	200	1.44595	2.46	0.4	19.69	1.67	8.69	13.22	3.53	2.02	6.03	0.95	0.52	0.28	0.08	0.16	0.12	14.17	0.6	0.08	0.08	25.25
Su 6	200	1.44595	2.1	0.56	21.71	1.48	9.98	20.63	2.92	1.95	6.25	0.82	0	0.41	0.1	0.2	0	11.72	0	0.36	0.1	18.74
Su 6	200	1.44595	2.68	0.64	19.64	1.66	11.77	13.75	4.12	1.77	6.85	0.8	0.32	0.11	0	0.16	0.96	10.81	2.35	0.11	0.05	21.46
Su 6	200	1.44595	2.11	1.23	20.44	2.28	12.06	25.18	3.51	1.58	5.97	1.05	0.53	0.28	0	0.35	0	8.02	0	0.47	0.41	14.52
Su 6	200	1.44595	3.31	1.05	22.74	1.93	6.45	21.09	2.8	1.49	5	0.84	0.27	0.47	0.14	0.68	0.37	12	0	0.57	0.44	18.35
Su 6	200	1.44595	3.01	0.52	22.22	1.79	8.54	24.36	4.23	1.7	4.62	0.92	0.09	0.13	0.09	0.17	0.13	9.32	0	0.44	0.17	17.56
